# Supplementary material for: Characterization of genomic alterations and neoantigens and analysis of immune infiltration identified therapeutic and prognostic biomarkers in adenocarcinoma at the gastroesophageal junction
Source: Front Oncol. 2022 Nov 11;12:941868. doi: 10.3389/fonc.2022.941868 (PMC9691957; doi:10.3389/fonc.2022.941868)
Supplement: Supplementary Figure 1 — The landscape of somatic mutations and mutational signatures of ACGEJ. (A) Violin plots comparing tumor mutation burden differences across the two cohorts. (B, C) Box plots comparing tumor mutation burden in our ACGEJ samples with different Siewert types (B) or differentiation grades (C). (D) Comparison of distribution of non-synonymous TP53 somatic mutations between our tumor samples and TCGA/Tumor Portal samples. (E) Mutational spectra of our ACGEJ samples. P values were derived from Wilcoxon rank-sum tests; ****P< 0.0001; ns, not significant; G1: well differentiated; G2: moderately differentiated; G3: poorly differentiated or undifferentiated. [file DataSheet_1.zip › Suppl Table 1.xlsx]

## Sheet: Sheet1
Table S1. Summary of statistics for whole-exome sequencing
Sample ID	Tumor/normal	Number of bases after filtering	Number of bases mapped to genome	Average raw coverage	Percent mapped to genome	Percent of targeted bases above 10x coverage	Percent of targeted bases above 50x coverage	Percent of targeted bases above 100x coverage
GEJ45	Tumor	36706459800	36476220900	398	99.9	99.8	99.3	96.9
GCA_45	Normal	12193475100	12091560600	128	99.9	99.6	91.8	60.5
GEJ62	Tumor	31369670100	30968278500	348	99.9	99.8	99	95.7
GCA_62	Normal	13391027400	13111779900	143	99.9	99.7	93.1	64.9
GEJ98	Tumor	31177353600	30418951500	341	99.9	99.8	98.5	93.9
GCA_98	Normal	13643456100	13373051400	151	99.9	99.7	90.6	61.6
GEJ101	Tumor	28730853900	28335580500	322	99.9	99.8	98.7	93.4
GCA_101	Normal	12726111000	12502650000	142	99.9	99.6	89.1	58.3
GEJ114	Tumor	32229500400	31661757900	350	99.9	99.8	99.2	96.4
GCA_114	Normal	11350215600	11163726900	122	99.9	99.6	90.1	54.6
GEJ117	Tumor	34276003500	33630009600	373	99.9	99.8	99.2	95.7
GCA_117	Normal	10570736100	10398041100	112	99.9	99.5	88	48.5
GEJ122	Tumor	36196487700	35706341100	391	99.9	99.8	99.3	97.3
GCA_122	Normal	10360763100	10180545000	111	99.9	99.5	86.9	47.3
GEJ134	Tumor	31099903800	30567234600	344	99.7	99.6	98.9	96.3
GCA_134	Normal	12508155600	12344011500	134	99.7	99.4	92.4	61.6
GEJ144	Tumor	31281833100	30866970900	338	99.9	99.8	99.1	95.7
GCA_144	Normal	10545365700	10352106600	114	99.9	99.5	87	48.3
GEJ146	Tumor	34996150200	34517291100	386	99.9	99.8	99.3	96.7
GCA_146	Normal	10562806200	10383918000	114	99.9	99.5	86.8	48.3
GEJ147	Tumor	36260527800	35774330700	391	99.9	99.8	99.3	97.3
GCA_147	Normal	12773895000	12529213500	134	99.9	99.6	92.2	61.3
GEJ150	Tumor	36643913400	36056938800	396	99.9	99.8	99.4	97.4
GCA_150	Normal	11186449800	11000863200	121	99.9	99.6	88.4	51.9
GEJ152	Tumor	34487620200	33981187200	380	99.9	99.8	99.1	95.2
GCA_152	Normal	10678951500	10473256200	115	99.9	99.5	88.3	50.2
GEJ155	Tumor	32334882300	31486435500	368	99.9	99.8	99.1	96.3
GCA_155	Normal	11485214100	11319797700	123	99.9	99.6	89	53.1
GEJ158	Tumor	41150794200	40359183000	454	99.9	99.8	99.4	97.9
GCA_158	Normal	11034890700	10926137700	117	99.9	99.6	85.5	47.8
GEJ168	Tumor	34315398600	33868320300	381	99.9	99.8	98.9	93.6
GCA_168	Normal	12303128100	12107169900	131	99.9	99.6	91.4	59
GEJ169	Tumor	35577727500	35115926400	391	99.9	99.8	99.2	95.7
GCA_169	Normal	16788225000	16442995500	181	99.9	99.7	96	78.9
GEJ170	Tumor	33708668700	33204596100	364	99.9	99.8	99.2	96.7
GCA_170	Normal	13934057700	13676901600	149	99.9	99.7	94.1	68.7
GEJ172	Tumor	33399935700	33160714800	370	99.9	99.8	99.2	96.8
GCA_172	Normal	12162443700	12041997300	131	99.9	99.6	91.1	58.8
GEJ173	Tumor	32679672900	32254480500	355	99.9	99.9	99.2	95.6
GCA_173	Normal	10667008200	10485235500	114	99.9	99.5	87.9	49.8
GEJ174	Tumor	36673360800	36146425800	405	99.7	99.6	99.2	97.4
GCA_174	Normal	11081030100	10988735100	121	99.2	96.8	81.6	52.8
GEJ176	Tumor	30837441000	30419563800	336	99.7	99.6	98.9	95.4
GCA_176	Normal	11062451700	10921099200	117	99.7	99.3	89.6	52
GEJ180	Tumor	38389399500	37888909800	423	99.9	99.8	99.4	97.5
GCA_180	Normal	10442644200	10307198100	111	99.9	99.5	87.8	48.2
GEJ183	Tumor	35072313900	34642960200	387	99.7	99.6	99	96.2
GCA_183	Normal	10777211700	10683093600	112	99.7	99.3	89.3	50.4
GEJ184	Tumor	34708142700	34109012100	373	99.7	99.6	98.9	96.1
GCA_184	Normal	10593563400	10473352500	113	99.7	99.3	88.6	49.3
GEJ185	Tumor	35887333200	35421344100	388	99.7	99.6	99.1	96.7
GCA_185	Normal	10237094700	10119910200	112	99.2	96.6	79.2	47.7
GEJ186	Tumor	36620250900	36182028000	403	99.9	99.8	99.1	96
GCA_186	Normal	11426507400	11266072500	118	99.9	99.6	88.2	50.6
GEJ188	Tumor	42320626200	41827538700	476	99.9	99.9	99.4	96.9
GCA_188	Normal	10323264600	10177192800	110	99.9	99.5	87.4	47.7
GEJ191	Tumor	34741923600	34285427400	385	99.7	99.6	99	96
GCA_191	Normal	11071829400	10892490300	119	99.7	99.3	88.6	51
GEJ194	Tumor	35017463400	34715039700	389	99.9	99.8	99.1	94.5
GCA_194	Normal	11327505000	11175369300	122	99.9	99.6	89.7	53.8
GEJ197	Tumor	37151008800	36688275900	420	99.9	99.8	99	94.3
GCA_197	Normal	15784207200	15524825100	167	99.9	99.7	95.2	72.8
GEJ199	Tumor	30689487000	30471181200	340	99.7	99.6	98.8	94.9
GCA_199	Normal	11263326000	11139268500	121	99.7	99.3	90.7	56.7
GEJ202	Tumor	36547865100	35987693100	401	99.9	99.9	99.3	97.1
GCA_202	Normal	15833765700	15521168700	167	99.7	99.5	95.6	75.1
GEJ203	Tumor	37533262800	37316212500	406	99.9	99.8	99.2	97.3
GCA_203	Normal	10283949900	10192725300	109	99.9	99.5	87.5	47.1
GEJ204	Tumor	33613794900	33168353700	372	99.9	99.8	99.2	96.4
GCA_204	Normal	10780174800	10581190500	118	99.9	99.5	87.7	50.6
GEJ205	Tumor	35081483100	34572562200	385	99.9	99.8	99.3	97
GCA_205	Normal	10625281800	10463259900	113	99.9	99.5	85.5	46.7
GEJ206	Tumor	35430375600	35155468500	385	99.9	99.8	99	95.7
GCA_206	Normal	11508600300	11404803300	123	99.9	99.6	90.5	55.5
GEJ207	Tumor	32230017600	31706951700	366	99.9	99.8	98.9	93.1
GCA_207	Normal	10709718900	10534422000	113	99.9	99.6	87.5	48.2
GEJ209	Tumor	35806758900	35268800700	393	99.7	99.6	99.1	97
GCA_209	Normal	10987234500	10809397800	119	99.7	99.4	88.6	51.2
GEJ211	Tumor	35065764300	34570002600	384	99.9	99.9	99.2	96.3
GCA_211	Normal	11083482300	10896903000	119	99.9	99.6	87.4	50
GEJ214	Tumor	36579732300	36095340000	389	99.7	99.6	99.1	97.4
GCA_214	Normal	12216496500	12021360900	132	99.7	99.4	90.4	57
GEJ215	Tumor	34302509700	33822768000	365	99.7	99.6	99	96.5
GCA_215	Normal	12066262200	11960068200	131	99.2	96.7	82.3	56.2
GEJ216	Tumor	32293164000	31795055400	347	99.9	99.8	99.1	95.7
GCA_216	Normal	17752046100	17417162700	190	99.9	99.7	96.4	80.3
GEJ217	Tumor	37543358700	36939427800	410	99.7	99.6	99.2	97.3
GCA_217	Normal	11024777400	10858530300	120	99.7	99.3	89.8	53.2
GEJ218	Tumor	38404644600	37991776200	424	99.9	99.8	99.3	97.4
GCA_218	Normal	12531112800	12353950800	135	99.9	99.6	91	58.8
GEJ223	Tumor	36454476300	35852246100	396	99.9	99.9	99.3	96.6
GCA_223	Normal	11203148400	11033175600	120	99.9	99.6	88.9	51.7
GEJ224	Tumor	31816114500	31533561900	345	99.9	99.8	98.6	94.5
GCA_224	Normal	9265985100	9193507200	105	99.9	99.4	83.5	42.6
GEJ225	Tumor	32148771600	31825189800	348	99.9	99.9	99.1	94.9
GCA_225	Normal	11000272200	10823862600	118	99.9	99.6	85.7	48.4
GEJ227	Tumor	34113534900	33784481700	368	99.9	99.8	99.3	96.7
GCA_227	Normal	17698622700	17355681000	191	99.9	99.7	96.5	80.3
GEJ231	Tumor	31052546100	30585647100	342	99.9	99.8	99.2	96.1
GCA_231	Normal	13403841300	13208178300	143	99.9	99.7	93.6	66.7
GEJ232	Tumor	37153210200	36559948800	416	99.9	99.8	99.4	97.4
GCA_232	Normal	14303402400	14059126800	153	99.9	99.7	94.5	69.9
GEJ234	Tumor	37000706100	36449700000	401	99.9	99.8	99.3	97.3
GCA_234	Normal	15239708700	14978562300	160	99.9	99.7	94.7	71.3
GEJ235	Tumor	36872912400	36282428700	422	99.9	99.8	99.4	97.1
GCA_235	Normal	12995726400	12805491000	139	99.9	99.7	93.2	64.7
GEJ238	Tumor	40736761800	40181176500	456	99.9	99.9	99.4	96.8
GCA_238	Normal	11204609400	11078613000	119	99.9	99.6	87.2	49.5
GEJ239	Tumor	32242321200	31927852200	352	99.7	99.6	99	96.2
GCA_239	Normal	18890703000	18533306100	202	99.7	99.5	97	83.5
