# Supplementary material for: Characterization of genomic alterations and neoantigens and analysis of immune infiltration identified therapeutic and prognostic biomarkers in adenocarcinoma at the gastroesophageal junction
Source: Front Oncol. 2022 Nov 11;12:941868. doi: 10.3389/fonc.2022.941868 (PMC9691957; doi:10.3389/fonc.2022.941868)
Supplement: Supplementary Figure 1 — The landscape of somatic mutations and mutational signatures of ACGEJ. (A) Violin plots comparing tumor mutation burden differences across the two cohorts. (B, C) Box plots comparing tumor mutation burden in our ACGEJ samples with different Siewert types (B) or differentiation grades (C). (D) Comparison of distribution of non-synonymous TP53 somatic mutations between our tumor samples and TCGA/Tumor Portal samples. (E) Mutational spectra of our ACGEJ samples. P values were derived from Wilcoxon rank-sum tests; ****P< 0.0001; ns, not significant; G1: well differentiated; G2: moderately differentiated; G3: poorly differentiated or undifferentiated. [file DataSheet_1.zip › Suppl Table 2.xlsx]

## Sheet: Sheet1
Table S2. Clinical characteristics of 55 patients with ACGEJ in our study
Sample ID	Age	Gender	Smoking status	Drinking status	MSI status	Seiwert 's Classification	Differentiation grade	TNM stage*	T stage*	N stage*	M stage*	Overall survival status	Survival time (months)
GEJ101	69	Male	Smoker	Non-drinker	MSS	II	H	II	4	0	0	NA	NA
GEJ114	71	Male	Smoker	Non-drinker	MSS	III	M	III	4	2	0	Dead	12.8667
GEJ117	60	Male	Smoker	Non-drinker	MSS	III	L	III	4	1	0	NA	NA
GEJ122	68	Male	Smoker	Drinker	MSS	III	L	III	4	2	0	Dead	49.6
GEJ134	67	Female	Non-smoker	Non-drinker	MSS	III	M	I	2	0	0	Alive	49.1
GEJ144	69	Male	Smoker	Non-drinker	MSS	II	M	I	1	0	0	NA	NA
GEJ146	80	Male	Non-smoker	Non-drinker	MSS	II	L	III	4	2	0	Dead	15.4667
GEJ147	75	Male	Non-smoker	Non-drinker	MSS	III	L	III	4	2	0	Dead	10.6667
GEJ150	67	Male	Smoker	Non-drinker	MSS	III	M	III	4	1	0	Dead	57.8333
GEJ152	58	Male	Non-smoker	Non-drinker	MSS	II	H	II	4	0	0	Alive	51.6
GEJ155	55	Male	Smoker	Drinker	MSS	II	H	III	4	1	0	Dead	46.5333
GEJ158	55	Male	Non-smoker	Non-drinker	MSS	III	M	II	4	0	0	Alive	48
GEJ168	67	Male	Smoker	Non-drinker	MSS	III	L	III	4	2	0	Dead	11.1
GEJ169	60	Male	Smoker	Non-drinker	MSI-low	II	M	III	4	2	0	NA	NA
GEJ170	59	Male	Smoker	Non-drinker	MSS	III	H	II	4	0	0	NA	NA
GEJ172	52	Female	Smoker	Non-drinker	MSS	II	M-L	I	2	0	0	Alive	47.4333
GEJ173	46	Male	Non-smoker	Non-drinker	MSS	II	L	III	4	3	0	Alive	61.7
GEJ174	42	Female	Non-smoker	Non-drinker	MSS	II	H	II	4	0	0	NA	NA
GEJ176	64	Female	Non-smoker	Non-drinker	MSS	III	H-M	II	4	0	0	NA	NA
GEJ180	54	Male	Smoker	Non-drinker	MSS	II	M	III	4	2	0	Dead	25.6
GEJ183	52	Female	Non-smoker	Non-drinker	MSS	NA	M	III	4	1	0	NA	NA
GEJ184	67	Female	Non-smoker	Non-drinker	MSS	III	M	III	4	3	0	Dead	8.6
GEJ185	63	Female	Non-smoker	Non-drinker	MSS	II	H	III	4	2	0	Dead	8.1
GEJ186	53	Male	Smoker	Drinker	MSS	II	M	II	3	0	0	Alive	50.2667
GEJ188	68	Male	Smoker	Drinker	MSS	II	M	II	4	0	0	NA	NA
GEJ191	65	Female	Non-smoker	Non-drinker	MSS	II	H	I	1	0	0	NA	NA
GEJ194	64	Male	Non-smoker	Non-drinker	MSS	NA	M	III	4	1	0	NA	NA
GEJ197	68	Male	Smoker	Non-drinker	MSS	III	L	III	4	3	0	Dead	7.3
GEJ199	73	Female	Non-smoker	Non-drinker	MSS	III	M	III	4	3	0	NA	NA
GEJ202	63	Male	Smoker	Non-drinker	MSS	NA	L	III	4	2	0	NA	NA
GEJ203	78	Male	Smoker	Non-drinker	MSS	II	H-M	III	4	1	0	Dead	33.5333
GEJ204	68	Male	Non-smoker	Non-drinker	MSS	III	L	III	4	1	0	NA	NA
GEJ205	71	Male	Smoker	Non-drinker	MSS	II	M	II	4	0	0	Dead	10.5333
GEJ206	65	Male	Smoker	Drinker	MSS	II	H	I	2	0	0	NA	NA
GEJ207	61	Male	Smoker	Drinker	MSS	III	H	II	4	0	0	NA	NA
GEJ209	53	Female	Non-smoker	Non-drinker	MSS	III	M	III	4	2	0	NA	NA
GEJ211	70	Male	Non-smoker	Non-drinker	MSS	III	H	III	4	3	0	NA	NA
GEJ214	66	Female	Smoker	Drinker	MSS	II	H	I	1	0	0	Dead	8.16667
GEJ215	61	Female	Non-smoker	Non-drinker	MSS	II	H	III	4	2	0	NA	NA
GEJ216	65	Male	Smoker	Non-drinker	MSI-low	II	M	III	4	2	0	Dead	36.9
GEJ217	61	Female	Non-smoker	Non-drinker	MSS	III	H	II	4	0	0	NA	NA
GEJ218	61	Male	Smoker	Non-drinker	MSS	III	M	III	4	3	0	NA	NA
GEJ223	67	Male	Smoker	Drinker	MSS	III	M	III	4	1	0	Alive	58.9
GEJ224	64	Male	Non-smoker	Non-drinker	MSS	III	L	III	4	3	0	NA	NA
GEJ225	64	Male	Non-smoker	Non-drinker	MSS	III	L	III	4	2	0	NA	NA
GEJ227	51	Male	Non-smoker	Non-drinker	MSS	II	L	III	4	3	0	NA	NA
GEJ231	61	Male	Smoker	Drinker	MSS	III	H	III	4	1	0	NA	NA
GEJ232	56	Male	Non-smoker	Non-drinker	MSS	II	H	III	4	1	0	NA	NA
GEJ234	70	Male	Non-smoker	Non-drinker	MSS	II	M	III	4	3	0	NA	NA
GEJ235	66	Male	Non-smoker	Non-drinker	MSS	III	M-L	III	4	2	0	Dead	31.4
GEJ238	70	Male	Smoker	Non-drinker	MSS	III	M-L	III	4	3	0	Dead	30.3
GEJ239	67	Female	Non-smoker	Non-drinker	MSS	II	M	II	4	0	0	Dead	30.1
GEJ45	64	Male	Non-smoker	Non-drinker	MSS	NA	M	III	4	3	0	Dead	12.1667
GEJ62	57	Male	Smoker	Non-drinker	MSS	NA	L	III	4	1	0	NA	NA
GEJ98	79	Male	Smoker	Drinker	MSS	II	H	III	4	3	0	Dead	29.4
*Classified according to the 7th edition of American Joint Committee on Cancer TNM staging system of GAC.
