# Supplementary material for: Characterization of genomic alterations and neoantigens and analysis of immune infiltration identified therapeutic and prognostic biomarkers in adenocarcinoma at the gastroesophageal junction
Source: Front Oncol. 2022 Nov 11;12:941868. doi: 10.3389/fonc.2022.941868 (PMC9691957; doi:10.3389/fonc.2022.941868)
Supplement: Supplementary Figure 1 — The landscape of somatic mutations and mutational signatures of ACGEJ. (A) Violin plots comparing tumor mutation burden differences across the two cohorts. (B, C) Box plots comparing tumor mutation burden in our ACGEJ samples with different Siewert types (B) or differentiation grades (C). (D) Comparison of distribution of non-synonymous TP53 somatic mutations between our tumor samples and TCGA/Tumor Portal samples. (E) Mutational spectra of our ACGEJ samples. P values were derived from Wilcoxon rank-sum tests; ****P< 0.0001; ns, not significant; G1: well differentiated; G2: moderately differentiated; G3: poorly differentiated or undifferentiated. [file DataSheet_1.zip › Suppl Table 3.xlsx]

## Sheet: Sheet1
Table S3. Clinical characteristics of 145 patients with ACGEJ in TCGA/Tumor portal cohort
Sample	Cohort	Age	Gender	MSI.status	Smoking.status	Drinking.status	TNM stage	T stage	N stage	M stage	Overall survival status	Survival time (months)
TCGA-VQ-AA6K	TCGA	59	Male	MSS	NA	NA	III	4	3	0	Dead	12.6
TCGA-VQ-AA6J	TCGA	75	Male	MSS	NA	NA	III	4	2	0	Alive	27.9333
TCGA-VQ-AA6I	TCGA	68	Male	MSS	NA	NA	III	3	3	0	Dead	16.3667
TCGA-VQ-AA6G	TCGA	68	Male	MSS	NA	NA	II	3	0	0	Dead	26.4
TCGA-VQ-AA6F	TCGA	57	Male	MSS	NA	NA	II	3	1	0	Alive	54.8667
TCGA-VQ-AA6B	TCGA	48	Male	MSS	NA	NA	III	3	2	0	Alive	33.4
TCGA-VQ-AA6A	TCGA	56	Male	MSS	NA	NA	III	4	3	0	Alive	39.4667
TCGA-VQ-AA69	TCGA	35	Male	MSS	NA	NA	III	3	2	0	Alive	28.8
TCGA-VQ-AA68	TCGA	52	Female	MSS	NA	NA	III	4	3	0	Alive	44.2667
TCGA-VQ-AA64	TCGA	68	Male	MSS	NA	NA	III	3	2	0	Dead	18.6667
TCGA-VQ-A94T	TCGA	73	Male	MSS	NA	NA	III	3	2	0	Dead	11.4
TCGA-VQ-A92D	TCGA	67	Male	MSS	NA	NA	I	2	0	0	Alive	67.7333
TCGA-VQ-A91V	TCGA	58	Male	MSS	NA	NA	III	3	2	0	Alive	43.2333
TCGA-VQ-A91U	TCGA	78	Male	MSS	NA	NA	II	3	1	0	Dead	1.73333
TCGA-VQ-A91Q	TCGA	61	Male	MSS	NA	NA	III	3	3	0	Dead	21.1
TCGA-VQ-A8PQ	TCGA	50	Female	MSS	NA	NA	IV	4	1	1	Dead	15.8667
TCGA-VQ-A8PM	TCGA	56	Male	MSS	NA	NA	III	4	3	0	Dead	1.9
TCGA-VQ-A8PK	TCGA	58	Male	MSS	NA	NA	III	3	3	0	Dead	18.1
TCGA-VQ-A8PE	TCGA	78	Male	MSS	NA	NA	III	3	3	0	Dead	22.5
TCGA-VQ-A8DL	TCGA	69	Female	MSS	NA	NA	II	3	0	0	Alive	5.86667
TCGA-RD-A8N9	TCGA	63	Female	MSS	NA	NA	II	2	1	0	Alive	36.1
TCGA-RD-A7BS	TCGA	46	Male	MSS	NA	NA	II	3	1	0	Dead	11.2
TCGA-R5-A805	TCGA	71	Male	MSS	NA	NA	III	3	2	0	Dead	9.36667
TCGA-R5-A7O7	TCGA	51	Male	MSS	NA	NA	IV	3	1	1	Alive	46.3
TCGA-KB-A93J	TCGA	78	Male	MSS	NA	NA	II	2	1	0	Alive	37.4667
TCGA-KB-A93G	TCGA	68	Male	MSS	NA	NA	I	2	0	0	Alive	20.4333
TCGA-KB-A6F5	TCGA	73	Male	MSS	NA	NA	III	3	2	0	Alive	2.56667
TCGA-IP-7968	TCGA	74	Male	MSS	NA	NA	NA	3	2	NA	Alive	2.56667
TCGA-IN-AB1X	TCGA	78	Female	MSS	NA	NA	II	3	0	0	Alive	13.7
TCGA-IN-AB1V	TCGA	63	Male	MSS	NA	NA	I	1	0	0	Alive	15.9667
TCGA-IN-A7NU	TCGA	69	Male	MSS	NA	NA	III	3	3	0	Alive	11.8667
TCGA-IN-A7NT	TCGA	73	Female	MSS	NA	NA	II	3	1	0	Alive	10.7667
TCGA-IN-A7NR	TCGA	64	Female	MSS	NA	NA	IV	3	3	1	Alive	6.6
TCGA-IN-A6RS	TCGA	76	Male	MSS	NA	NA	I	1	0	0	Alive	12.7667
TCGA-IN-A6RR	TCGA	84	Male	MSS	NA	NA	II	3	1	0	Dead	6.83333
TCGA-IN-A6RP	TCGA	63	Male	MSS	NA	NA	II	1	3	0	NA	NA
TCGA-IN-A6RO	TCGA	70	Male	MSS	NA	NA	I	1	0	0	NA	NA
TCGA-IN-A6RN	TCGA	72	Female	MSS	NA	NA	II	1	2	0	Alive	19.8
TCGA-IN-A6RL	TCGA	84	Male	MSS	NA	NA	II	2	1	0	Dead	13.5333
TCGA-IN-A6RJ	TCGA	64	Male	MSS	NA	NA	I	1	0	0	Alive	12.6333
TCGA-IN-A6RI	TCGA	45	Male	MSS	NA	NA	I	1	0	0	Alive	18.6333
TCGA-IN-8663	TCGA	68	Male	MSS	NA	NA	II	2	2	0	Dead	3.43333
TCGA-IN-8462	TCGA	80	Male	MSS	NA	NA	II	2	1	0	Alive	19.0667
TCGA-IN-7808	TCGA	59	Male	MSS	NA	NA	IV	3	3	1	Dead	3.5
TCGA-IN-7806	TCGA	50	Male	MSS	NA	NA	II	3	1	0	Alive	36.8667
TCGA-HU-A4G6	TCGA	74	Male	MSS	NA	NA	I	1	0	0	Alive	24.6
TCGA-HF-7136	TCGA	NA	Male	MSS	NA	NA	II	3	1	0	NA	NA
TCGA-FP-A9TM	TCGA	77	Male	MSS	NA	NA	I	1	1	0	Alive	6.3
TCGA-FP-A4BF	TCGA	68	Male	MSS	NA	NA	III	3	2	0	Dead	5.6
TCGA-FP-8631	TCGA	68	Male	MSS	NA	NA	NA	3	2	NA	NA	NA
TCGA-FP-8211	TCGA	62	Male	MSS	NA	NA	NA	3	1	NA	Alive	13.7667
TCGA-FP-8099	TCGA	79	Male	MSS	NA	NA	NA	3	0	NA	Alive	17.3
TCGA-FP-7829	TCGA	69	Male	MSS	NA	NA	II	3	1	0	Alive	19.8
TCGA-F1-6874	TCGA	79	Male	MSI	NA	NA	I	2	0	0	Alive	14.6667
TCGA-D7-A74A	TCGA	61	Female	MSS	NA	NA	III	3	2	0	Alive	20.2333
TCGA-D7-A6F0	TCGA	79	Female	MSS	NA	NA	I	2	0	0	Alive	22.6
TCGA-D7-A4YT	TCGA	56	Male	MSS	NA	NA	III	2	3	0	Alive	14.4667
TCGA-D7-8570	TCGA	44	Male	MSS	NA	NA	III	3	3	0	Alive	25.0667
TCGA-D7-6527	TCGA	62	Male	MSS	NA	NA	II	2	1	0	Dead	10.4
TCGA-D7-6525	TCGA	58	Male	MSS	NA	NA	II	2	2	0	Dead	13.5333
TCGA-D7-6519	TCGA	64	Female	MSS	NA	NA	II	2	1	0	Alive	20.8333
TCGA-D7-6518	TCGA	75	Male	MSS	NA	NA	III	2	3	0	Alive	19.4
TCGA-D7-5577	TCGA	53	Female	MSS	NA	NA	III	2	3	0	Dead	26.0667
TCGA-CG-5732	TCGA	66	Male	MSS	NA	NA	III	2	3	0	Dead	70
TCGA-CG-5730	TCGA	80	Female	MSS	NA	NA	IV	2	1	1	Dead	29.3667
TCGA-CG-5725	TCGA	72	Male	MSS	NA	NA	I	2	0	0	Dead	12.2
TCGA-CG-5723	TCGA	83	Male	MSI	NA	NA	II	2	1	0	Alive	106.533
TCGA-CG-5720	TCGA	71	Male	MSS	NA	NA	I	2	0	0	Dead	1
TCGA-CG-5717	TCGA	58	Male	MSS	NA	NA	II	2	1	0	Dead	7.06667
TCGA-CG-4477	TCGA	58	Female	MSS	NA	NA	I	2	0	0	Alive	31.4
TCGA-CG-4466	TCGA	81	Female	MSS	NA	NA	I	2	0	0	Alive	19.2333
TCGA-CG-4455	TCGA	72	Male	MSS	NA	NA	II	2	1	0	Alive	19.3333
TCGA-CG-4437	TCGA	83	Male	MSS	NA	NA	II	2	1	0	Alive	8.16667
TCGA-CG-4304	TCGA	84	Male	MSS	NA	NA	I	2	0	0	Alive	27.4
TCGA-CG-4301	TCGA	75	Female	MSS	NA	NA	IV	4	1	1	Alive	3.06667
TCGA-CD-A4MG	TCGA	76	Male	MSI	NA	NA	II	3	0	0	Dead	6.66667
TCGA-CD-A48A	TCGA	57	Male	MSS	NA	NA	II	3	0	0	Alive	12.6
TCGA-CD-A486	TCGA	68	Male	MSS	NA	NA	II	3	0	0	Dead	6.4
TCGA-CD-8532	TCGA	52	Male	MSS	NA	NA	II	3	0	0	Dead	11.8
TCGA-CD-5802	TCGA	58	Male	MSS	NA	NA	II	3	0	0	Dead	13.3667
TCGA-BR-A4QM	TCGA	65	Male	MSS	NA	NA	III	3	2	0	Alive	21.7333
TCGA-BR-A4PE	TCGA	68	Female	MSS	NA	NA	I	2	0	0	Alive	20.7
TCGA-BR-A4J8	TCGA	71	Female	MSS	NA	NA	III	3	3	0	Alive	13.7
TCGA-BR-A4J6	TCGA	69	Female	MSS	NA	NA	II	3	0	0	NA	NA
TCGA-BR-A4CQ	TCGA	58	Male	MSS	NA	NA	III	4	1	0	Dead	6.16667
TCGA-BR-A44T	TCGA	53	Female	MSS	NA	NA	II	3	0	0	Alive	34.6
TCGA-BR-8690	TCGA	54	Female	MSS	NA	NA	III	3	3	0	Dead	8.33333
TCGA-BR-8687	TCGA	67	Female	MSS	NA	NA	III	4	2	0	Dead	8.33333
TCGA-BR-8371	TCGA	62	Male	MSS	NA	NA	III	3	3	0	Dead	11.9667
TCGA-BR-8370	TCGA	64	Male	MSS	NA	NA	III	3	3	0	Dead	32.9
TCGA-BR-8060	TCGA	75	Female	MSS	NA	NA	II	2	2	0	Dead	32.9
TCGA-BR-7959	TCGA	59	Male	MSS	NA	NA	III	4	1	0	Dead	32.9
TCGA-BR-7901	TCGA	74	Male	MSS	NA	NA	II	3	1	0	Dead	32.9
TCGA-BR-7722	TCGA	62	Male	MSS	NA	NA	II	3	1	0	Dead	32.9
TCGA-BR-7717	TCGA	63	Male	MSS	NA	NA	III	4	1	0	Dead	32.9
TCGA-BR-7196	TCGA	64	Male	MSS	NA	NA	IV	3	3	1	Dead	32.9
TCGA-BR-6852	TCGA	64	Female	MSI	NA	NA	II	3	0	0	Dead	32.9
TCGA-BR-6710	TCGA	41	Male	MSS	NA	NA	I	2	0	0	Dead	32.9
TCGA-BR-6709	TCGA	57	Female	MSS	NA	NA	III	3	3	0	Dead	32.9
TCGA-BR-6706	TCGA	63	Male	MSS	NA	NA	II	3	1	0	Dead	32.9
TCGA-BR-6454	TCGA	58	Male	MSS	NA	NA	II	3	0	0	Dead	32.9
TCGA-BR-4369	TCGA	75	Male	MSS	NA	NA	NA	NA	NA	0	Dead	32.9
TCGA-BR-4201	TCGA	66	Female	MSI	NA	NA	NA	2	NA	0	Dead	32.9
TCGA-BR-4188	TCGA	53	Female	MSS	NA	NA	NA	NA	1	0	Dead	32.9
TCGA-BR-4183	TCGA	55	Female	MSS	NA	NA	II	3	1	0	Dead	32.9
ESO-W28	Tumor Portal	NA	NA	NA	NA	NA	NA	NA	NA	NA	NA	NA
ESO-S41	Tumor Portal	87	Female	MSS	NA	NA	II	3	0	0	NA	NA
ESO-R61	Tumor Portal	60	Female	MSS	NA	NA	IV	2	2	1	NA	NA
ESO-H63	Tumor Portal	66	Female	MSS	NA	NA	II	3	1	0	NA	NA
ESO-H01	Tumor Portal	78	Female	MSS	NA	NA	II	3	1	0	NA	NA
ESO-D76	Tumor Portal	57	Female	MSS	NA	NA	I	2	0	0	NA	NA
ESO-2536	Tumor Portal	57	Male	MSS	NA	NA	II	3	1	0	NA	NA
ESO-2472	Tumor Portal	77	Male	MSS	NA	NA	II	3	1	0	NA	NA
ESO-2143	Tumor Portal	67	Male	MSS	NA	NA	II	3	1	0	NA	NA
ESO-191	Tumor Portal	70	Male	MSS	NA	NA	II	3	1	0	NA	NA
ESO-187	Tumor Portal	60	Male	MSS	NA	NA	IV	4	1	1	NA	NA
ESO-185	Tumor Portal	66	Male	MSS	NA	NA	II	3	1	0	NA	NA
ESO-179	Tumor Portal	74	Male	MSS	NA	NA	II	3	1	0	NA	NA
ESO-177	Tumor Portal	64	Male	MSS	NA	NA	IV	3	1	1	NA	NA
ESO-175	Tumor Portal	75	Male	MSS	NA	NA	II	3	1	0	NA	NA
ESO-1748	Tumor Portal	67	Male	MSS	NA	NA	II	3	1	0	NA	NA
ESO-1733	Tumor Portal	77	Female	MSS	NA	NA	II	3	1	0	NA	NA
ESO-173	Tumor Portal	69	Male	MSS	NA	NA	II	3	1	0	NA	NA
ESO-171	Tumor Portal	58	Male	MSS	NA	NA	II	2	1	0	NA	NA
ESO-169	Tumor Portal	59	Male	MSS	NA	NA	IV	2	1	1	NA	NA
ESO-1670	Tumor Portal	72	Male	MSS	NA	NA	II	2	1	0	NA	NA
ESO-167	Tumor Portal	32	Male	MSS	NA	NA	IV	3	1	1	NA	NA
ESO-161	Tumor Portal	79	Male	MSS	NA	NA	II	3	1	0	NA	NA
ESO-1608	Tumor Portal	47	Male	MSS	NA	NA	II	3	1	0	NA	NA
ESO-1594	Tumor Portal	62	Male	MSS	NA	NA	II	3	1	0	NA	NA
ESO-157	Tumor Portal	87	Male	MSS	NA	NA	II	3	0	0	NA	NA
ESO-155	Tumor Portal	81	Male	MSS	NA	NA	II	2	1	0	NA	NA
ESO-1488	Tumor Portal	82	Male	MSS	NA	NA	I	1	0	0	NA	NA
ESO-143	Tumor Portal	67	Male	MSS	NA	NA	II	3	1	0	NA	NA
ESO-1427	Tumor Portal	88	Male	MSS	NA	NA	I	1	0	0	NA	NA
ESO-0950	Tumor Portal	87	Male	MSS	NA	NA	II	3	1	0	NA	NA
ESO-083	Tumor Portal	71	Male	MSS	NA	NA	IV	3	1	1	NA	NA
ESO-0459	Tumor Portal	67	Male	MSS	NA	NA	II	3	1	0	NA	NA
ESO-045	Tumor Portal	78	Female	MSS	NA	NA	II	3	1	0	NA	NA
ESO-043	Tumor Portal	63	Male	MSS	NA	NA	IV	3	1	1	NA	NA
ESO-0280	Tumor Portal	82	Male	MSS	NA	NA	II	2	1	0	NA	NA
ESO-0176	Tumor Portal	52	Female	MSS	NA	NA	III	4	1	0	NA	NA
ESO-0129	Tumor Portal	51	Male	MSS	NA	NA	II	3	0	0	NA	NA
ESO-0067	Tumor Portal	68	Male	MSS	NA	NA	IV	3	1	1	NA	NA
ESO-0059	Tumor Portal	52	Female	MSS	NA	NA	II	2	1	0	NA	NA
