# Supplementary material for: Characterization of genomic alterations and neoantigens and analysis of immune infiltration identified therapeutic and prognostic biomarkers in adenocarcinoma at the gastroesophageal junction
Source: Front Oncol. 2022 Nov 11;12:941868. doi: 10.3389/fonc.2022.941868 (PMC9691957; doi:10.3389/fonc.2022.941868)
Supplement: Supplementary Figure 1 — The landscape of somatic mutations and mutational signatures of ACGEJ. (A) Violin plots comparing tumor mutation burden differences across the two cohorts. (B, C) Box plots comparing tumor mutation burden in our ACGEJ samples with different Siewert types (B) or differentiation grades (C). (D) Comparison of distribution of non-synonymous TP53 somatic mutations between our tumor samples and TCGA/Tumor Portal samples. (E) Mutational spectra of our ACGEJ samples. P values were derived from Wilcoxon rank-sum tests; ****P< 0.0001; ns, not significant; G1: well differentiated; G2: moderately differentiated; G3: poorly differentiated or undifferentiated. [file DataSheet_1.zip › Suppl Table 4.xlsx]

## Sheet: Sheet1
Table S4. Summarized clinical characteristics of the ACGEJ patients
Feature	Cohorts
	Chinese cohort (N=55)	TCGA/Tumor Portal cohort (N=145)	P value
Age			0.7
< 65 years	28	64
≥ 65 years	27	79
NA	0	2
Median	64	67
Range	42-80	32-88
Gender			1
Female	14	37
Male	41	107
NA	0	1
TNM Stage*			< 0.0001
Ⅰ	6	21	0.498
Ⅱ	12	66	0.001
Ⅲ	37	35	< 0.0001
Ⅳ	0	15	0.007
NA	0	8
Differentiation grade
G1: Well differentiated	16
G2: Moderately differentiated	21
G3: Poorly differentiated, undifferentiated	13
G1-G2,G2-G3	5
Seiwert 's Classification
Ⅱ	25
Ⅲ	25
NA	5
Microsatellite status
Microsatellite stable	53
Microsatellite instability-low	2
Smoking status
Nonsmoker	27
Smoker	28
Drinking status
Nondrinker	45
Drinker	10
*Classified according to the 7th edition of American Joint Committee on Cancer TNM staging system of GAC.
