# Supplementary material for: Characterization of genomic alterations and neoantigens and analysis of immune infiltration identified therapeutic and prognostic biomarkers in adenocarcinoma at the gastroesophageal junction
Source: Front Oncol. 2022 Nov 11;12:941868. doi: 10.3389/fonc.2022.941868 (PMC9691957; doi:10.3389/fonc.2022.941868)
Supplement: Supplementary Figure 1 — The landscape of somatic mutations and mutational signatures of ACGEJ. (A) Violin plots comparing tumor mutation burden differences across the two cohorts. (B, C) Box plots comparing tumor mutation burden in our ACGEJ samples with different Siewert types (B) or differentiation grades (C). (D) Comparison of distribution of non-synonymous TP53 somatic mutations between our tumor samples and TCGA/Tumor Portal samples. (E) Mutational spectra of our ACGEJ samples. P values were derived from Wilcoxon rank-sum tests; ****P< 0.0001; ns, not significant; G1: well differentiated; G2: moderately differentiated; G3: poorly differentiated or undifferentiated. [file DataSheet_1.zip › Suppl Table 5.xlsx]

## Sheet: Sheet1
Table S5. Frequencies of recurrent arm-level CNVs in ACGEJ
Chromosomal arm	Frequency (%)
	Amplification	Neutral	Deletion
1p	17	66	17
1q	34	56	10
2p	28	65	7
2q	31	64	5
3p	17	61	22
3q	38	52	10
4p	2	65	33
4q	2	64	34
5p	41	38	21
5q	12	59	29
6p	29	61	10
6q	28	55	17
7p	50	48	2
7q	38	57	5
8p	22	49	29
8q	52	41	7
9p	7	52	41
9q	9	63	28
10p	38	50	12
10q	26	55	19
11p	22	62	16
11q	22	57	21
12p	16	63	21
12q	17	64	19
13q	36	52	12
14q	7	60	33
15q	17	52	31
16p	38	46	16
16q	12	64	24
17p	7	52	41
17q	16	63	21
18p	26	55	19
18q	12	54	34
19p	14	48	38
19q	33	50	17
20p	72	26	2
20q	79	21	0
21p	3	47	50
21q	2	50	48
22q	5	62	33
