# Supplementary material for: Characterization of genomic alterations and neoantigens and analysis of immune infiltration identified therapeutic and prognostic biomarkers in adenocarcinoma at the gastroesophageal junction
Source: Front Oncol. 2022 Nov 11;12:941868. doi: 10.3389/fonc.2022.941868 (PMC9691957; doi:10.3389/fonc.2022.941868)
Supplement: Supplementary Figure 1 — The landscape of somatic mutations and mutational signatures of ACGEJ. (A) Violin plots comparing tumor mutation burden differences across the two cohorts. (B, C) Box plots comparing tumor mutation burden in our ACGEJ samples with different Siewert types (B) or differentiation grades (C). (D) Comparison of distribution of non-synonymous TP53 somatic mutations between our tumor samples and TCGA/Tumor Portal samples. (E) Mutational spectra of our ACGEJ samples. P values were derived from Wilcoxon rank-sum tests; ****P< 0.0001; ns, not significant; G1: well differentiated; G2: moderately differentiated; G3: poorly differentiated or undifferentiated. [file DataSheet_1.zip › Suppl Table 6.xlsx]

## Sheet: Sheet1
Table S6. Genes in the focal amplification regions identified in 55 Chinese ACGEJ samples with WES data
cytoband	19q12	9q34.3	17q12	1q21.3	6p21.1	1p36.32	11q13.3	13q12.3	7q21.2	17q21.2	19q13.43	12p12.1	11p11.2	19q13.11	8q24.3	1q22	19q13.2	20q13.33	9p13.3	6p21.33	15q26.1	10q26.13	17q25.3	7q22.1	8p23.1	18q11.2	12q15	17q11.2	2q37.3
q value	1.6e-15	1.53e-10	7.05e-10	3.28e-06	3.5e-05	0.00010952	0.00016408	0.00020607	3.84e-05	3.54e-07	0.00062683	0.0091918	0.010924	1.95e-07	0.011846	0.00037293	0.00077537	0.026084	0.028842	0.017119	0.036319	0.059679	0.059679	0.0028733	0.070113	0.15262	0.20914	0.083543	0.23899
residual q value	4.04e-13	1.53e-10	4.2e-07	3.84e-05	4.73e-05	0.00010952	0.00016408	0.00020607	0.00030763	0.00062498	0.00062683	0.0091918	0.010924	0.011092	0.011846	0.012108	0.020902	0.026084	0.028842	0.030596	0.036319	0.059679	0.059679	0.068948	0.070113	0.15262	0.20914	0.21422	0.23899
wide peak boundaries	chr19:30099654-30457211	chr9:139910583-140005742	chr17:37761663-37818931	chr1:149879732-152080047	chr6:43033618-43970826	chr1:1747917-3311462	chr11:68855199-71149118	chr13:29598394-31295100	chr7:91594012-92936432	chr17:38643496-38721055	chr19:58862251-59128983	chr12:24094531-25957259	chr11:44631626-45680951	chr19:34180196-34593170	chr8:142221252-144405914	chr1:153390497-157113926	chr19:39889710-39946436	chr20:62322290-62879792	chr9:34335566-34619648	chr6:30568399-30641932	chr15:89390230-102292600	chr10:122658416-123512527	chr17:80150658-80218951	chr7:100699527-101671619	chr8:11412717-12809880	chr18:19989460-20778401	chr12:65262478-71451296	chr17:26065381-26459755	chr2:174898252-243199373
genes in wide peak	CCNE1	ABCA2	NEUROD2	hsa-mir-554	POLH	hsa-mir-4251	hsa-mir-548k	ALOX5AP	hsa-mir-1285-1	CCR7	A1BG	hsa-mir-920	CD82	CHST8	hsa-mir-1302-7	hsa-mir-765	RPS16	hsa-mir-647	NUDT2	PPP1R10	hsa-mir-1469	FGFR2	CSNK1D	AP1S1	BLK	RBBP8	hsa-mir-1279	NOS2	hsa-mir-3133
	URI1	ENTPD2	STARD3	hsa-mir-4257	PTK7	GABRD	CCND1	HMGB1	KRIT1	TNS4	RPS5	BCAT1	CHST1	KCTD15	BAI1	hsa-mir-9-1	SUPT5H	NPBWR2	CNTFR	DHX16	hsa-mir-3175	ATE1	SLC16A3	CUX1	CTSB	CTAGE1	CPM	NLK	hsa-mir-149
	POP4	FUT7	PPP1R1B	ARNT	SRF	GNB1	DHCR7	UBL3	CDK6		MZF1	KRAS	TP53I11		CYP11B1	hsa-mir-555	ZFP36	MYT1	DCTN3	MRPS18B	hsa-mir-3174	WDR11	CCDC57	SERPINE1	FDFT1	CABLES1	IFNG	C17orf108	hsa-mir-4269
	PLEKHF1	MAN1B1		CTSK	VEGFA	PEX10	CTTN	SLC7A1	CYP51A1		ZNF132	LRMP	PRDM11		CYP11B2	hsa-mir-92b	MED29	OPRL1	DNAI1	ATAT1	hsa-mir-9-3			VGF	GATA4	MIR4741	LYZ		hsa-mir-562
	C19orf12	DPP7		CTSS	POLR1C	PRKCZ	FGF3	USPL1	PEX1		UBE2M	SOX5	SYT13		GLI4	hsa-mir-4258	PLEKHG2	TCEA2	KIAA1161	C6orf136	ACAN			PLOD3	KIAA1456		MDM2		hsa-mir-1471
		NPDC1		ECM1	MAD2L1BP	SKI	FGF4	MTUS2	AKAP9		TRIM28	CASC1	TSPAN18		GML	hsa-mir-190b	MIR4530	TPD52L2	C9orf24		ALDH1A3			ZNHIT1	LINC00208		CNOT2		hsa-mir-1244-1
		SAPCD2		ENSA	C6orf108	TNFRSF14	PPFIA1	KATNAL1	ANKIB1		SLC27A5	LINC00477	LOC221122		GPR20	ADAR		TNFRSF6B	C9orf23		ANPEP			CLDN15	FAM86B1		PTPRB		hsa-mir-4268
		UAP1L1		MCL1	SLC22A7	PLCH2	FADD	LOC440131	SAMD9		ZNF324	LYRM5			LY6E	BGLAP		ARFRP1	C9orf25		BLM			FIS1	LONRF1		PTPRR		hsa-mir-3132
		C9orf139		PI4KB	CUL9	RER1	FGF19	LINC00426	CCDC132		CHMP2A	IFLTD1			LY6H	CHRNB2		RGS19	ENHO		CHD2			RABL5	DEFB109P1		RAP1B		hsa-mir-153-1
		LOC100289341		PSMB4	ZNF318	PANK4	SHANK2		GATAD1		ZNF446	C12orf77			PSCA	CKS1B		PRPF6	LOC415056		FES			TRIM56	DEFB130		YEATS4		hsa-mir-3131
				PSMD4	YIPF3	PRDM16	MYEOV		RBM48		MGC2752	MIR920			LY6D	CLK2		RTEL1			IDH2			MYL10	NEIL2		HMGA2		hsa-mir-26b
				RFX5	GTPBP2	MMEL1	ANO1		MGC16142		ZBTB45				JRK	CRABP2		SOX18			IGF1R			EMID2	LOC340357		DYRK2		hsa-mir-548f-2
				RORC	MRPS18A	MORN1	TPCN2		SAMD9L		ZNF837				PTP4A3	EFNA1		LIME1			MAN2A2			MUC17	USP17L2		CCT2		hsa-mir-1302-4
				S100A10	XPO5	KIAA1751	ORAOV1		HEPACAM2		ZNF497				ARC	EFNA3		UCKL1			MEF2A			MOGAT3	FAM90A25P		FRS2		hsa-mir-2355
				S100A11	DLK2	LOC115110	FLJ42102		FAM133B		ZNF584				C8orf55	EFNA4		SLC2A4RG			MFGE8			NAT16	LOC392196		CPSF6		hsa-mir-3130-4
				VPS72	TTBK1	FAM213B	MIR548K		LRRD1		ZNF324B				LY6K	ETV3		ZNF512B			FURIN			MIR4653	DEFB135		WIF1		hsa-mir-3129
				TCHH	ABCC10	ACTRT2	MIR3664		LOC728066		A1BG-AS1				SLURP1	FDPS		DNAJC5			PCSK6				DEFB136		IRAK3		hsa-mir-1245
				TUFT1	KLC4	CALML6					LOC646862				SLC45A4	GBA		ZGPAT			PLIN1				DEFB134		TBC1D30		hsa-mir-561
				PIP5K1A	TJAP1	C1orf86					LOC100131691				LYNX1	GBAP1		ZBTB46			POLG				FAM86B2		GRIP1		hsa-mir-1258
				ANXA9	C6orf223	TMEM52					MIR4754				ZNF696	HDGF		SAMD10			RLBP1				ZNF705D		LEMD3		hsa-mir-3128
				SELENBP1	RSPH9	HES5									TOP1MT	IL6R		ABHD16B			SNRPA1				FAM66D		KCNMB4		hsa-mir-1246
				PRPF3	LRRC73	FLJ42875									LYPD2	ILF2		C20orf201			NR2F2				FAM66A		IL22		hsa-mir-10b
				SETDB1	CRIP3	LOC100129534									TSNARE1	INSRR		LINC00176			ST8SIA2				LOC100133267		TMBIM4		hsa-mir-933
				SV2A	LOC100132354	LOC100133445									C8orf31	KCNN3		MIR647			PEX11A				MIR3926-2		SLC35E3		AAMP
				SF3B4		TTC34									ZFP41	LMNA		UCKL1-AS1			IQGAP1				MIR3926-1		IL26		ACADL
				SEMA6C		MIR4251									GPIHBP1	MEF2D		MIR941-1			PRC1				LOC100506990		CAND1		AGXT
				MTMR11											FLJ43860	MTX1		MIR941-4			SV2B						MDM1		ALPI
				MLLT11											LINC00051	MUC1		MIR941-2			AP3S2						NUP107		ALPP
				TDRKH											LOC731779	NPR1		MIR941-3			SEMA4B						LLPH		ALPPL2
				CELF3											LOC100133669	NTRK1		MIR1914			CIB1						HELB		AOX1
				VPS45											LOC100288181	PKLR		LOC100505815			ABHD2						RAB3IP		ATIC
				POGZ											MIR4472-1	PRCC		RTEL1-TNFRSF6B			CHSY1						BEST3		ATP5G3
				RPRD2												RAB13					SYNM						RPSAP52		KIF1A
				CA14												RIT1					GABARAPL3						MSRB3		BARD1
				TMOD4												RPS27					VPS33B						LRRC10		BCS1L
				CERS2												S100A1					SLCO3A1						FLJ41278		BMPR2
				APH1A												S100A2					NGRN						MIR1279		BOK
				PLEKHO1												S100A3					RHCG						SNORA70G		CASP8
				OAZ3												S100A4					LINS						MIR3913-2		CASP10
				MRPS21												S100A5					FANCI						MIR3913-1		CD28
				ADAMTSL4												S100A6					MCTP2						LOC100507250		CHN1
				C1orf56												S100A7					SELS								CHRNA1
				GOLPH3L												S100A13					MESP1								CHRND
				FAM63A												SHC1					UNC45A								CHRNG
				CDC42SE1												SSR2					RGMA								CLK1
				OTUD7B												THBS3					WDR93								COL3A1
				CGN												TPM3					CRTC3								COL4A3
				ZNF687												CCT3					TTC23								COL4A4
				PRUNE												DAP3					LRRK1								COL5A2
				MRPL9												ADAM15					TM2D3								COL6A3
				SCNM1												SH2D2A					C15orf42								CPS1
				TNFAIP8L2												ARHGEF2					RCCD1								CREB1
				C1orf54												SLC25A44					ARRDC4								ATF2
				TARS2												ARHGEF11					LOC91948								CRYBA2
				SNX27												UBAP2L					TARSL2								CRYGA
				ANP32E												DENND4B					LRRC28								CRYGB
				HORMAD1												SCAMP3					ASB7								CRYGC
				THEM4												HAX1					LYSMD4								CRYGD
				GABPB2												C1orf61					PGPEP1L								CTLA4
				TCHHL1												PMVK					LOC145820								CYP27A1
				C1orf51												FAM189B					C15orf32								DES
				BNIPL												NES					HAPLN3								DTYMK
				RIIAD1												JTB					MESP2								EEF1B2
				THEM5												SLC27A3					SPATA8								EPHA4
				LINGO4												PMF1					ADAMTS17								ERBB4
				LYSMD1												KIAA0907					DNM1P46								ACSL3
				MIR554												SYT11					CERS3								FN1
				LOC100132111												SMG5					LOC254559								FRZB
				C2CD4D												SNAPIN					LOC283761								GBX2
				MIR4257												RUSC1					FAM169B								MSTN
				TNFAIP8L2-SCNM1												C1orf43					ZNF774								GLS
																CHTOP					C15orf38								GPC1
																SLC39A1					KIF7								GPR1
																LAMTOR2					ZNF710								GPR35
																ZBTB7B					HDDC3								HDLBP
																RRNAD1					FLJ42289								HOXD1
																DPM3					C15orf58								HOXD3
																GON4L					FAM174B								HOXD4
																GPATCH4					LOC400456								HOXD8
																MSTO1					MIR9-3								HOXD9
																YY1AP1					TTLL13								HOXD10
																UBE2Q1					ASB9P1								HOXD11
																ASH1L					LOC100144604								HOXD12
																LENEP					MIR1469								HOXD13
																SLC50A1					MIR3175								AGFG1
																UBQLN4					LOC100507217								DNAJB2
																RAB25					LOC100507472								HSPD1
																RHBG					C15orf38-AP3S2								HSPE1
																ATP8B2					MIR4714								HTR2B
																PBXIP1													IDH1
																S100A14													SP110
																GATAD2B													IGFBP2
																HCN3													IGFBP5
																HAPLN2													IHH
																BCAN													CXCR1
																SEMA4A													CXCR2
																INTS3													CXCR2P1
																MRPL24													INHA
																PAQR6													INPP1
																TRIM46													INPP5D
																FLAD1													IRS1
																ISG20L2													ITGA4
																TMEM79													ITGAV
																AQP10													KCNJ13
																PYGO2													MAP2
																NUP210L													MYO1B
																MEX3A													MYL1
																C1orf85													NAB1
																TDRD10													NCL
																SHE													NDUFA10
																DCST2													NDUFB3
																C1orf182													NDUFS1
																IQGAP3													2022-09-02
																APOA1BP													NEU2
																S100A16													NEUROD1
																CREB3L4													NFE2L2
																DCST1													NPPC
																LRRC71													ORC2
																TTC24													PAX3
																KRTCAP2													PDCD1
																CRTC2													PDE1A
																RUSC1-AS1													PDE6D
																S100A7A													SERPINE2
																RXFP4													PLCL1
																CYCSP52													PMS1
																PEAR1													PPP1R7
																C1orf189													PSMD1
																VHLL													PTH2R
																MIR9-1													PTMA
																ETV3L													PTPRN
																LOC645676													SNORD20
																POU5F1P4													RPE
																S100A7L2													RPL37A
																SCARNA4													SAG
																SNORA42													CCL20
																MIR555													SLC4A3
																MIR92B													SLC11A1
																MIR765													SP100
																MIR190B													SPP2
																MSTO2P													SSFA2
																MIR4258													STAT1
																LOC100505666													STAT4
																PMF1-BGLAP													TFPI
																													TNP1
																													TNS1
																													TTN
																													TUBA4A
																													SUMO1
																													VIL1
																													WIPF1
																													WNT6
																													XRCC5
																													ZNF142
																													FZD5
																													SCG2
																													FZD7
																													SDPR
																													CUL3
																													DGKD
																													AGPS
																													PRKRA
																													STK16
																													KLF7
																													ADAM23
																													NRP2
																													CFLAR
																													PER2
																													CDK5R2
																													RQCD1
																													LRRFIP1
																													STK17B
																													GPR55
																													TRIP12
																													GTF3C3
																													ECEL1
																													EIF4E2
																													CIR1
																													TTLL4
																													BZW1
																													HDAC4
																													FARP2
																													FARSB
																													ABCB6
																													ARPC2
																													ARL4C
																													ABI2
																													CALCRL
																													RAMP1
																													SPEG
																													LANCL1
																													NMUR1
																													UBE2E3
																													STK25
																													MTX2
																													NCKAP1
																													COPS8
																													CAPN10
																													SP140
																													IKZF2
																													FASTKD2
																													PASK
																													ATG4B
																													SATB2
																													OBSL1
																													SF3B1
																													DNPEP
																													TMEFF2
																													SH3BP4
																													KCNE4
																													NGEF
																													SNORD82
																													MOB4
																													PNKD
																													SNED1
																													SPATS2L
																													GIGYF2
																													TRAF3IP1
																													ABCA12
																													HIBCH
																													SNORD51
																													CNPPD1
																													STK36
																													CPS1-IT1
																													OLA1
																													ICOS
																													GMPPA
																													SLC40A1
																													SMARCAL1
																													ANO7
																													PDE11A
																													PRLH
																													THAP4
																													ANKMY1
																													GULP1
																													SCLY
																													NOP58
																													FKBP7
																													ASB1
																													CAB39
																													PRKAG3
																													PPIL3
																													DNAJC10
																													ASNSD1
																													UGT1A10
																													UGT1A8
																													UGT1A7
																													UGT1A6
																													UGT1A5
																													UGT1A9
																													UGT1A4
																													UGT1A1
																													UGT1A3
																													FEV
																													MFSD6
																													INO80D
																													PID1
																													ATG16L1
																													ANKZF1
																													USP40
																													HJURP
																													STRADB
																													HES6
																													ACCN4
																													DOCK10
																													MREG
																													WDR12
																													PECR
																													ZC3H15
																													DNAH7
																													C2orf83
																													MFF
																													CXCR7
																													RNPEPL1
																													SLC39A10
																													CYP20A1
																													HECW2
																													2022-03-04
																													WDFY1
																													NYAP2
																													ALS2
																													ZDBF2
																													USP37
																													CWC22
																													CTDSP1
																													MPP4
																													NIF3L1
																													PCGEM1
																													GAL3ST2
																													TMBIM1
																													OSGEPL1
																													RAB17
																													RNF25
																													COPS7B
																													OBFC2A
																													RAPH1
																													CDK15
																													TMEM237
																													NBEAL1
																													CFLAR-AS1
																													MRPL44
																													PLEKHA3
																													TRAK2
																													BOLL
																													TRPM8
																													ATG9A
																													MLPH
																													FAM134A
																													GLB1L
																													C2orf47
																													SPAG16
																													CHPF
																													SCRN3
																													IQCA1
																													ALS2CR8
																													NHEJ1
																													FAM124B
																													TM4SF20
																													C2orf54
																													PGAP1
																													TUBA4B
																													ARMC9
																													COQ10B
																													EFHD1
																													SPHKAP
																													WNT10A
																													SLC19A3
																													KIAA1715
																													ILKAP
																													ITM2C
																													WDR75
																													RHBDD1
																													C2orf88
																													ING5
																													PLCD4
																													MGC16025
																													SESTD1
																													ANKRD44
																													ZNF804A
																													TTC30A
																													TMEM169
																													DNER
																													MARS2
																													B3GNT7
																													SP140L
																													ORMDL1
																													STK11IP
																													OSBPL6
																													DIRC1
																													MOGAT1
																													AGAP1
																													TWIST2
																													PARD3B
																													NUP35
																													TYW5
																													DIS3L2
																													NEU4
																													RBM45
																													ICA1L
																													RFTN2
																													AP1S3
																													SGPP2
																													KCTD18
																													ALS2CR12
																													SPATA3
																													TMEM198
																													ZFAND2B
																													CPO
																													MDH1B
																													FBXO36
																													MTERFD2
																													UBE2F
																													DUSP19
																													FLJ32063
																													OTOS
																													MYEOV2
																													OR6B3
																													ANKAR
																													TTC30B
																													FAM117B
																													LOC150935
																													PKI55
																													C2orf67
																													ZSWIM2
																													ZNF385B
																													LOC151171
																													LOC151174
																													METTL21A
																													CCNYL1
																													PPP1R1C
																													SGOL2
																													ALS2CR11
																													CCDC140
																													SLC23A3
																													LOC151300
																													GPBAR1
																													SLC16A14
																													LOC151475
																													LINC00471
																													LOC151484
																													MSL3P1
																													GPR155
																													WDR69
																													C2orf57
																													FAM171B
																													PIKFYVE
																													LOC200726
																													TIGD1
																													LOC200772
																													C2orf69
																													HNRNPA3
																													CCDC108
																													C2orf72
																													CCDC150
																													CCDC141
																													LOC285084
																													CXXC11
																													FAM126B
																													UNC80
																													RUFY4
																													DUSP28
																													ESPNL
																													EVX2
																													AOX2P
																													ECEL1P2
																													FONG
																													LOC348761
																													LOC375295
																													CERKL
																													C2orf62
																													RBM44
																													AQP12A
																													KLHL30
																													PLEKHM3
																													C2orf80
																													RESP18
																													C2orf82
																													OR6B2
																													DYTN
																													LOC401022
																													FSIP2
																													C2orf66
																													ASB18
																													FLJ43879
																													VWC2L
																													MIR10B
																													MIR149
																													MIR153-1
																													MIR26B
																													DNAJB3
																													MIR375
																													DFNB59
																													SNORA41
																													LOC643387
																													PRR21
																													LOC646324
																													LOC646736
																													PRSS56
																													AQP12B
																													SNORA75
																													SCARNA6
																													SCARNA5
																													SNORD11
																													SNORD70
																													MIR561
																													D2HGDH
																													LOC728323
																													DIRC3
																													SNORD11B
																													MIR933
																													LOC100129175
																													PP14571
																													LOC100130451
																													LOC100130452
																													LOC100130691
																													TMEM194B
																													SP9
																													LOC100286922
																													MIR1471
																													MIR1246
																													MIR548N
																													MIR1258
																													MIR1245A
																													MIR1244-1
																													MIR548F2
																													LOC100329109
																													BOK-AS1
																													MIR3128
																													MIR1244-3
																													MIR1244-2
																													MIR3129
																													MIR3131
																													MIR4268
																													MIR3130-1
																													MIR3130-2
																													MIR2355
																													MIR3132
																													MIR4269
																													MIR3606
																													LOC100506783
																													LOC100506866
																													LOC100507140
																													LOC100507443
																													HSPE1-MOB4
																													UBE2F-SCLY
																													MIR4439
																													MIR4437
																													MIR4776-1
																													MIR4777
																													MIR1245B
																													MIR2467
																													MIR4775
																													MIR4444-1
																													MIR4440
																													MIR4786
																													MIR4776-2
																													MIR4441
