# Supplementary material for: Characterization of genomic alterations and neoantigens and analysis of immune infiltration identified therapeutic and prognostic biomarkers in adenocarcinoma at the gastroesophageal junction
Source: Front Oncol. 2022 Nov 11;12:941868. doi: 10.3389/fonc.2022.941868 (PMC9691957; doi:10.3389/fonc.2022.941868)
Supplement: Supplementary Figure 1 — The landscape of somatic mutations and mutational signatures of ACGEJ. (A) Violin plots comparing tumor mutation burden differences across the two cohorts. (B, C) Box plots comparing tumor mutation burden in our ACGEJ samples with different Siewert types (B) or differentiation grades (C). (D) Comparison of distribution of non-synonymous TP53 somatic mutations between our tumor samples and TCGA/Tumor Portal samples. (E) Mutational spectra of our ACGEJ samples. P values were derived from Wilcoxon rank-sum tests; ****P< 0.0001; ns, not significant; G1: well differentiated; G2: moderately differentiated; G3: poorly differentiated or undifferentiated. [file DataSheet_1.zip › Suppl Table 7.xlsx]

## Sheet: Sheet1
Table S7. Genes in the focal delection regions identified in 55 Chinese AGEJ samples with WES data
cytoband	19p12	14q32.33	7q22.1	19q13.41	19p13.2	1q21.3	14q11.2	4p16.3	6q25.3	7p11.1	4q35.2	15q26.3	19q13.31	21q22.3	1p36.33	15q11.2	10p11.1	16p11.2	17p11.2	5q13.2	3p21.2	11p15.5	9p21.3	8q24.3	19p13.3	16p13.3	9q34.3	12q24.33	6p25.2	2p11.1	4p16.1	17p13.3	2q37.3	16q24.3	1p36.11	10q26.3	18q21.31	1q21.1	6q15	2q21.2	10p15.3	16p13.3	16q24.3
q value	2.92e-59	4.01e-56	4.05e-33	6.88e-15	2.55e-14	6.52e-12	1.64e-11	2.15e-07	4.44e-06	4.85e-06	4.87e-06	3.82e-05	7.25e-05	0.0001264	0.00010777	0.00059683	0.00065719	0.0012821	0.0014422	0.0022688	0.0039442	0.0062462	0.0083361	0.0090263	0.015591	0.0090263	0.026415	0.027123	0.03036	0.03288	0.013645	0.040819	0.058178	0.0066007	0.033523	0.096642	0.096642	0.10771	0.10909	0.15215	0.15053	0.082221	0.016827
residual q value	2.92e-59	4.01e-56	4.05e-33	6.88e-15	2.55e-14	6.52e-12	1.64e-11	5.51e-07	4.44e-06	4.65e-06	4.87e-06	4.01e-05	7.25e-05	0.0001264	0.00023209	0.00059683	0.00063872	0.0013679	0.0013742	0.0022688	0.0039442	0.0062462	0.0083361	0.0090263	0.015591	0.018859	0.026106	0.027123	0.029438	0.033523	0.037558	0.040018	0.058178	0.061345	0.067484	0.097505	0.097505	0.10771	0.1089	0.15215	0.15215	0.17668	0.20454
wide peak boundaries	chr19:19930735-24097890	chr14:106436781-107349540	chr7:100491789-100677192	chr19:52937102-54072480	chr19:11896031-12728270	chr1:152190940-152381879	chr14:1-19413656	chr4:236299-332263	chr6:159689914-160644933	chr7:56942971-64451707	chr4:190880855-191154276	chr15:102264538-102531392	chr19:43097827-43697664	chr21:45953501-46141341	chr1:762497-857997	chr15:22145657-22833763	chr10:38740358-42835357	chr16:32893882-33970121	chr17:21147533-25628603	chr5:65475433-71406741	chr3:49845563-53854163	chr11:1030506-1497941	chr9:19777911-26909736	chr8:146077802-146364022	chr19:438913-651901	chr16:455416-1368464	chr9:139133903-140173320	chr12:133683401-133851895	chr6:1-17600659	chr2:89103906-95538426	chr4:8952033-9270236	chr17:896885-1032140	chr2:238498139-243199373	chr16:88104529-89629651	chr1:26801899-27124687	chr10:129537282-135213137	chr18:47114946-76752256	chr1:121310681-145445635	chr6:81053442-111196836	chr2:122492915-178986669	chr10:1-2055522	chr16:1-105319	chr16:90067719-90354753
genes in wide peak	hsa-mir-1270-2	LINC00226	MUC12	ZNF28	ZNF20	FLG	OR11H12	ZNF732	ACAT2	hsa-mir-4283-2	DUX4	hsa-mir-1302-10	PSG1	KRTAP12-2	FAM41C	hsa-mir-1268	ACTR3BP5	hsa-mir-1826	KCNJ12	CCNB1	hsa-mir-135a-1	MUC2	hsa-mir-31	ZNF16	HCN2	hsa-mir-662	hsa-mir-4292	ZNF10	BMP6	LOC90499	USP17	hsa-mir-3183	hsa-mir-3133	APRT	hsa-mir-1976	hsa-mir-202	hsa-mir-122	hsa-mir-3118-3	hsa-mir-587	hsa-mir-3128	ADARB2	POLR3K	C16orf3
	hsa-mir-1270-1	LINC00221		ZNF137P	ZNF69	FLG2	LOC642426		IGF2R	hsa-mir-3147	DUX2	OR4F4	PSG2	KRTAP12-1	LOC643837	OR4N4		TP53TG3	MAP2K3	CDK7	hsa-mir-566	BRSK2	hsa-mir-491	ZNF250	BSG	hsa-mir-3176	hsa-mir-126	ZNF268	BPHL	ACTR3BP2		ABR	hsa-mir-149	CBFA2T3	RPS6KA1	hsa-mir-378c	hsa-mir-4320	hsa-mir-3118-2	hsa-mir-2113	hsa-mir-1246	IDI1	DDX11L10	GAS8
	ZNF708			ZNF701	ZNF136				MAS1	hsa-mir-4283-1	DUX4L4	WASH3P	PSG3	KRTAP10-10	LOC100130417	GOLGA6L1		LOC390705	FAM27L	GTF2H2	ACY1	TOLLIP	CDKN2A	C8orf33	CDC34	SOLH	ABCA2	LOC647589	DSP	GGT8P		TIMM22	hsa-mir-4269	CDH15	ARID1A	hsa-mir-4297	BCL2	hsa-mir-3118-1	AIM1	hsa-mir-10b	ZMYND11		PRDM7
	ZNF43			ZNF83	ZNF443				SLC22A1	ZNF138	FRG2	OR4F6	PSG5	KRTAP10-4		OR4M2		LINC00273	FLJ36000	CD180	ALAS1	LOC255512	CDKN2B	ZNF252	GZMM	SSTR5	C8G		EDN1	LOC654342		MIR3183	AGXT	CYBA	MIR1976	ADAM8	CDH7	SEC22B	PRDM1	hsa-mir-933	WDR37		DBNDD1
	ZNF85			ZNF415	ZNF44				SOD2	ZNF273	DUX4L6	OR4F15	PSG6	KRTAP10-6		OR4N3P		TP53TG3C	C17orf51	NAIP	CACNA1D	MUC5B	ELAVL2	TMED10P1	POLRMT	TPSAB1	ENTPD2		SERPINB1	ANKRD20A8P			KIF1A	GALNS		BNIP3	CYB5A	PDE4DIP	CCNC	hsa-mir-128-1	DIP2C		LOC100130015
	ZNF90			ZNF665	ZNF490				TCP1	ZNF117	DUX4L5	FAM138E	PSG7	KRTAP10-7		REREP3		TP53TG3B	KCNJ18	PIK3R1	CISH		IFNA1	C8orf77	MADCAM1	CACNA1H	FUT7		F13A1	MIR4436A			BOK	MVD		ECHS1	DCC	TXNIP	CGA	hsa-mir-663b	LARP4B
	ZNF91			ZNF702P	ZNF442				WTAP	ZNF107	DUX4L3	GPCRLTM7	PSG11	KRTAP10-9		LOC727924			MTRNR2L1	PMCHL2	DOCK3		IFNA2		FGF22	RHBDL1	GRIN1		FOXF2				DTYMK	SPG7		INPP5A	FECH	HFE2	CNR1	ACVR1	GTPBP4
	ZNF99			ZNF611	ZNF799				MRPL18	ZNF479	DUX4L2	DDX11L1	PSG8	KRTAP10-1		GOLGA8DP			MIR4522	RAD17	DUSP7		IFNA4		TPGS1	PIGQ	NOTCH1		FOXC1				GPC1	PIEZO1		MGMT	KDSR	PPIAL4A	EPHA7	ACVR2A	IDI2-AS1
	ZNF208			ZNF347	ZNF625				PNLDC1	ZNF679	LOC100288255	DDX11L9	PSG10P	KRTAP10-11		MIR4509-1				SMN1	GNAI2		IFNA5		ODF3L2	RAB11FIP3	PTGDS		GCNT2				GPR35	IL17C		MKI67	GALR1	LOC375010	FOXO3	BIN1	IDI2
	ZNF253			ZNF468	ZNF700				SNORA20	ZNF680			LOC100289650	KRTAP10-2		MIR4509-2				SMN2	GNAT1		IFNA6			MSLN	SNAPC4		GMDS				HDLBP	ANKRD11		PTPRE	GRP	NOTCH2NL	GABRR1	RND3	TUBB8
	ZNF492			ZNF160	ZNF439				SNORA29	ZNF716				KRTAP10-5		MIR4509-3				TAF9	GRM2		IFNA7			STUB1	TRAF2		GMPR				NDUFA10	TRAPPC2L		UTF1	LMAN1	FLJ39739	GABRR2	ATP5G3	LINC00200
	ZNF430			ZNF765	ZNF491				LOC729603	ZNF727				KRTAP10-8						SERF1A	HYAL1		IFNA8			TPSD1	SSNA1		HIVEP1				2022-09-02	CDT1		GLRX3	SMAD4	NBPF9	GPR6	CACNB4	C10orf108
	ZNF93			ZNF845	ZNF440				LOC100129518	LOC641746				KRTAP10-3						CARTPT	ITIH1		IFNA10			TPSG1	EDF1		IRF4				PDCD1	ZNF469		DPYSL4	MBD1	PPIAL4G	GRIK2	CCNT2	ADARB2-AS1
	ZNF486			BIRC8	ZNF563					GUSBP10				KRTAP12-3						SMA4	ITIH3		IFNA13			SOX8	CLIC3		JARID2				PPP1R7	RNF166		TUBGCP2	MBP	SRGAP2P2	HTR1E	CHN1
	ZNF682			ZNF816	ZNF564					LOC643955				KRTAP12-4						SMA5	ITIH4		IFNA14			GNG13	SEC16A		MAK				PER2	ZC3H18		VENTX	MC4R	PPIAL4B	ME1	CHRNA1
	ZNF257			ZNF813	ZNF709					LOC649395				KRTAP10-12						BDP1	MST1R		IFNA16			RAB40C	TUBB4B		NEDD9				LRRFIP1	SLC22A31		CALY	ME2	LOC653513	NT5E	ATF2
	ZNF98			ZNF578	ZNF433					ZNF736										MCCC2	PRKCD		IFNA17			CHTF18	AGPAT2		NQO2				HDAC4	ZFPM1		TTC40	MYO5B	PPIAL4C	PGM3	DARS
	ZNF738			ERVV-1	ZNF763					ZNF735										SLC30A5	RPL29		IFNA21			NARFL	SDCCAG3		SERPINB6				FARP2	MGC23284		PPP2R2D	NARS	FAM72D	POU3F2	DLX1
	ZNF714			LOC147804	ZNF844					LOC100130849										CENPH	SEMA3F		IFNA22P			LINC00235	MAN1B1		SERPINB9				RAMP1	ZNF778		LRRC27	SERPINB2	LOC728855	PREP	DLX2
	ZNF681			ZNF600	ZNF788					LOC100287704										MRPS36	NEK4		IFNB1			TPSB2	PMPCA		RREB1				STK25	ACSF3		GPR123	ATP8B1	LOC728875	SIM1	DYNC1I2
	ZNF676			ZNF320	ZNF878					LOC100287834										MARVELD2	TKT		IFNW1			LMF1	COBRA1		ATXN1				CAPN10	LINC00304		NKX6-2	SERPINB5	PFN1P2	SMPD2	DPP4
	ZNF100			ZNF525	ZNF625-ZNF20					MIR4283-2										CCDC125	TNNC1		MLLT3			FAM173A	GPSM1		SSR1				PASK	SNAI3		KNDC1	SERPINB8	LOC100130000	MAP3K7	ERCC3
	ZNF431			VN1R2						MIR4283-1										MAST4	IFRD2		MTAP			METRN	DKFZP434A062		TFAP2A				ATG4B	CTU2		PRAP1	SERPINB10	NBPF10	NR2E1	FAP
	ZNF675			VN1R4						MIR3147										LOC647859	MAPKAPK3		C9orf53			WDR24	NDOR1		TUBB2A				SNED1	PABPN1L		ZNF511	SERPINB13	LOC100286793	TPBG	GAD1
	ZNF626			ZNF677						LOC100506050										GUSBP3	SEMA3B		KIAA1797			HAGHL	PHPT1		RIPK1				TRAF3IP1	LOC400558		CTAGE7P	PMAIP1		DDO	GALNT3
	ZNF493			ZNF808																GTF2H2B	MANF		KLHL9			C16orf13	ANAPC2		PRPF4B				ANO7	SNORD68		CLRN3	MAPK4		SNX3	GCG
	ZNF429			ZNF761																GTF2H2C	BAP1		DMRTA1			FAM195A	DPP7		GCM2				THAP4	LOC100287036		C10orf91	RAB27B		RNGTT	GPD2
	RPSAP58			ZNF321P																SERF1B	HYAL3		C9orf82			RHOT2	EGFL7		CD83				ANKMY1	MIR4722		PWWP2B	SERPINB3		CD164	GPR17
	LOC400680			LOC646508																GTF2H2D	HYAL2		TUSC1			RPUSD1	FBXW5		CDYL				SCLY			PAOX	SERPINB4		WASF1	GPR39
	LOC440518			ERVV-2																GUSBP9	RRP9		IFNE			WFIKKN1	C9orf86		LY86				ASB1			EBF3	TCF4		TBX18	GRB14
	ZNF724P			ZNF816-ZNF321P																LOC100170939	CACNA2D2		PTPLAD2			CCDC78	INPP5E		EEF1E1				HES6			TCERG1L	ZNF236		FHL5	GYPC
	LOC641367																			LOC100272216	VPRBP		MIR31			C16orf11	NPDC1		RANBP9				RNPEPL1			C10orf125	SERPINB7		ATG5	HNMT
	ZNF826P																			OCLN	PARP3		FLJ35282			FBXL16	CARD9		ECI2				GAL3ST2			JAKMIP3	TNFRSF11A		ZBTB24	HOXD1
	ZNF737																				RBM6		MIR31HG			LOC146336	KIAA1984		CAP2				C2orf54			STK32C	MBD2		SNAP91	HOXD3
	ZNF729																				RBM5		MIR491			WDR90	SNHG7		FARS2				ILKAP			LOC387723	SOCS6		FIG4	HOXD4
	MIR1270-1																				TRAIP		CDKN2B-AS1			NHLRC4	TMEM141		RPP40				ING5			FLJ46300	TXNL1		CASP8AP2	HOXD8
	MIR1270-2																				NPRL2		LOC100506422			JMJD8	SAPCD2		SIRT5				MGC16025			LOC399829	ONECUT2		SYNCRIP	HOXD9
																					SLC38A3		MIR4473			PRR25	UAP1L1		FAM50B				TWIST2			MIR202	VPS4B		SLC35A1	HOXD10
																					CYB561D2		MIR4474			C1QTNF8	TMEM203		MYLIP				NEU4			MIR378C	ZNF516		FUT9	HOXD11
																					TMEM115					MSLNL	LCN8		SLC35B3				MTERFD2			MIR4297	TSHZ1		PNRC1	HOXD12
																					RASSF1					MIR662	FAM69B		TBC1D7				UBE2F			MIR3944	ACAA2		ASCC3	HOXD13
																					NISCH					MIR3176	SLC34A3		NRN1				OTOS				CD226		BVES	ITGA6
																					TUSC2						C9orf163		NOL7				MYEOV2				MALT1		SEC63	ITGB6
																					TWF2						MAMDC4		TMEM14C				OR6B3				POLI		KIAA1009	KCNJ3
																					RAD54L2						LCN6		GFOD1				LOC150935				PHLPP1		ANKRD6	KIF5C
																					STAB1						LCN12		ELOVL2				LOC151171				NEDD4L		DOPEY1	LCT
																					NAT6						C9orf142		PAK1IP1				LOC151174				WDR7		ZNF292	LRP2
																					ABHD14A						TPRN		EXOC2				LOC200772				PIGN		CDK19	LY75
																					POC1A						C9orf169		WRNIP1				CXXC11				RTTN		MDN1	MCM6
																					DNAH1						LCN15		DUSP22				DUSP28				CDH20		UFL1	MGAT5
																					GNL3						C9orf172		LYRM4				ESPNL				CDH19		ORC3	MYO7B
																					SPCS1						LRRC26		SLC22A23				RBM44				TIMM21		PNISR	NEB
																					RBM15B						LCNL1		MUTED				AQP12A				RAX		IBTK	NFE2L2
																					C3orf18						C9orf139		CCDC90A				KLHL30				CXXC1		FBXL4	NR4A2
																					ZMYND10						FAM166A		TXNDC5				OR6B2				ST8SIA3		SNORD50A	ORC4
																					TEX264						MIR126		TMEM14B				FLJ43879				MEX3C		SESN1	PDK1
																					HEMK1						LCN10		RIOK1				MIR149				TMX3		OSTM1	POLR2D
																					SFMBT1						C9orf173		DTNBP1				LOC643387				ZCCHC2		NDUFAF4	PROC
																					PHF7						RNF224		ADTRP				PRR21				ZNF532		CYB5R4	RBMS1
																					TLR9						SNORA17		FOXQ1				AQP12B				ELAC1		C6orf203	SCN1A
																					PBRM1						SNORA43		HUS1B				D2HGDH				ZNF407		CDC40	SCN2A
																					DCP1A						RNF208		SNRNP48				LOC728323				CNDP2		UBE2J1	SCN3A
																					GLT8D1						DNLZ		C6orf195				PP14571				KIAA1468		COQ3	SCN7A
																					SEMA3G						LOC100128593		PIP5K1P1				BOK-AS1				CCDC102B		SOBP	SCN9A
																					PCBP4						LOC100129722		RBM24				MIR4269				CCDC68		AKIRIN2	SP3
																					NT5DC2						LOC100131193		RNF182				UBE2F-SCLY				NETO1		QRSL1	SSB
																					CAMKV						LOC100289341		PHACTR1				MIR2467				MRO		AKIRIN2-AS1	TNFAIP6
																					WDR82						MIR4292		C6orf228				MIR4440				CNDP1		FAM46A	TSN
																					MON1A						MIR3621		SYCP2L				MIR4786				SERPINB12		RARS2	WIPF1
																					ABHD14B						MIR4673		LINC00518				MIR4441				SERPINB11		PDSS2	CXCR4
																					RFT1						MIR4674		PXDC1								SEC11C		C6orf162	PKP4
																					GPR62						MIR4479		MGC39372								DSEL		LYRM2	HAT1
																					IQCF1								FAM217A								ALPK2		SNX14	AGPS
																					GLYCTK								LOC285768								FAM69C		HACE1	SLC25A12
																					PPM1M								LY86-AS1								STARD6		BEND3	ABCB11
																					C3orf45								CAGE1								CCBE1		RRAGD	B3GALT1
																					TMEM110								MYLK4								CBLN2		PRDM13	KYNU
																					IQCF2								TUBB2B								C18orf54		BACH2	NMI
																					IQCF5								C6orf52								FBXO15		C6orf164	PPIG
																					MUSTN1								PSMG4								SKA1		POPDC3	HS6ST1
																					IQCF3								DKFZP686I15217								CCDC11		MICAL1	CIR1
																					MIRLET7G								FLJ23152								DOK6		MANEA	CYTIP
																					MIR135A1								C6orf201								RNF152		GPR63	ZEB2
																					IQCF6								ERVFRD-1								LINC00305		SPACA1	TLK1
																					C3orf78								PPP1R3G								C18orf26		ARMC2	CD302
																					SNORD19								HULC								BOD1P		MCHR2	TANK
																					SNORD69								TMEM170B								ZADH2		FAXC	DHRS9
																					SNORD19B								SCARNA27								C18orf62		GJA10	PSMD14
																					C3orf74								LOC100130275								LOC284276		RTN4IP1	STAM2
																					IQCF4								LOC100130357								HMSD		USP45	KBTBD10
																					ABHD14A-ACY1								MIR3691								LOC284294		SLC22A16	MTX2
																					TMEM110-MUSTN1								LOC100506207								LOC339298		UBE2CBP	TBR1
																					MIR4787								LOC100506409								CPLX4		MRAP2	MAP3K2
																					LUST								LOC100507194								LOC390858		RWDD2A	RAPGEF4
																													LOC100508120								LOC400654		KLHL32	GALNT5
																													MUTED-TXNDC5								LOC400655		RIPPLY2	NXPH2
																													EEF1E1-MUTED								LOC400657		PM20D2	COBLL1
																													MIR4639								MIR122		SRSF12	PLA2R1
																													MIR4645								LOC643542		C6orf165	RAB3GAP1
																																					C18orf63		BVES-AS1	UBXN4
																																					SCARNA17		PRSS35	R3HDM1
																																					SNORA37		C6orf163	GCA
																																					LOC100131655		CCDC162P	GORASP2
																																					LOC100287225		AKD1	EPC2
																																					MIR4320		LACE1	ARL5A
																																					LOC100505474		MMS22L	PTPN18
																																					LOC100505549		SCML4	MMADHC
																																					LOC100505776		CEP57L1	STK39
																																					LOC100505817		PPIL6	METTL5
																																					MIR4529		GJB7	OLA1
																																					MIR3591		SNHG5	C2orf27A
																																							LINC00222	BAZ2B
																																							LIN28B	ARHGEF4
																																							TSG1	PDE11A
																																							SNORD50B	ZAK
																																							LOC728012	LRP1B
																																							C6orf186	PLEKHB2
																																							LOC100130890	FIGN
																																							MIR2113	RIF1
																																							MIR548H3	WDR33
																																							LOC100422737	SMPD4
																																							MIR4464	PRPF40A
																																							MIR4643	IWS1
																																								LIMS2
																																								MBD5
																																								ARHGAP15
																																								CFC1
																																								RPRM
																																								UGGT1
																																								SLC4A10
																																								SPC25
																																								ERMN
																																								G6PC2
																																								IFIH1
																																								2022-03-07
																																								SAP130
																																								SCRN3
																																								FASTKD1
																																								GTDC1
																																								TTC21B
																																								METTL8
																																								CYBRD1
																																								CSRNP3
																																								DCAF17
																																								MZT2B
																																								YSK4
																																								THSD7B
																																								KIAA1715
																																								TMEM163
																																								AMMECR1L
																																								CDCA7
																																								ZRANB3
																																								RAB6C
																																								CCDC115
																																								SFT2D3
																																								TANC1
																																								KCNH7
																																								CCDC74A
																																								LOC91149
																																								CCDC74B
																																								TTC30A
																																								DAPL1
																																								IMP4
																																								TUBA3E
																																								TUBA3D
																																								FMNL2
																																								GALNT13
																																								NOSTRIN
																																								LYPD1
																																								XIRP2
																																								CNTNAP5
																																								BBS5
																																								C2orf77
																																								ACMSD
																																								FAM168B
																																								ACVR1C
																																								UBR3
																																								LYPD6
																																								LYPD6B
																																								CCDC148
																																								MYO3B
																																								LOC150527
																																								TTC30B
																																								LOC150776
																																								WTH3DI
																																								ARL6IP6
																																								KLHL23
																																								SLC38A11
																																								WDSUB1
																																								UPP2
																																								GPR155
																																								FAM123C
																																								HNRNPA3
																																								CERS6
																																								METAP1D
																																								LOC285084
																																								LOC285103
																																								SPOPL
																																								MLK7-AS1
																																								CYP27C1
																																								NCKAP5
																																								EVX2
																																								GPR148
																																								RBM43
																																								LOC375295
																																								LOC389033
																																								LOC389043
																																								SP5
																																								LOC401010
																																								DKFZp686O1327
																																								LOC401022
																																								MIR10B
																																								MIR128-1
																																								C2orf27B
																																								LOC440905
																																								LOC440910
																																								POTEKP
																																								LOC440925
																																								POTEE
																																								PHOSPHO2
																																								LOC554201
																																								ANKRD30BL
																																								LOC646743
																																								LOC647012
																																								CFC1B
																																								MZT2A
																																								POTEF
																																								PABPC1P2
																																								MIR933
																																								LOC100129961
																																								LOC100130691
																																								LOC100131320
																																								SP9
																																								CYP4F30P
																																								LOC100144595
																																								LOC100216479
																																								MIR1246
																																								ZEB2-AS1
																																								MIR663B
																																								SNORA70F
																																								MIR3128
																																								MIR3679
																																								LOC100505695
																																								LOC100506124
																																								LOC100506134
																																								LOC100506783
																																								LOC100507600
																																								LY75-CD302
																																								PHOSPHO2-KLHL23
																																								MIR4783
																																								MIR4774
																																								MIR4785
																																								MIR4784
																																								MIR4773-1
																																								MIR4444-1
																																								MIR4773-2
																																								LOC100861402
