# Supplementary material for: Characterization of genomic alterations and neoantigens and analysis of immune infiltration identified therapeutic and prognostic biomarkers in adenocarcinoma at the gastroesophageal junction
Source: Front Oncol. 2022 Nov 11;12:941868. doi: 10.3389/fonc.2022.941868 (PMC9691957; doi:10.3389/fonc.2022.941868)
Supplement: Supplementary Figure 1 — The landscape of somatic mutations and mutational signatures of ACGEJ. (A) Violin plots comparing tumor mutation burden differences across the two cohorts. (B, C) Box plots comparing tumor mutation burden in our ACGEJ samples with different Siewert types (B) or differentiation grades (C). (D) Comparison of distribution of non-synonymous TP53 somatic mutations between our tumor samples and TCGA/Tumor Portal samples. (E) Mutational spectra of our ACGEJ samples. P values were derived from Wilcoxon rank-sum tests; ****P< 0.0001; ns, not significant; G1: well differentiated; G2: moderately differentiated; G3: poorly differentiated or undifferentiated. [file DataSheet_1.zip › Suppl Table 8.xlsx]

## Sheet: Sheet1
Table S8. Frequencies of gene-level CNVs and the functionally aberrant pathways in ACGEJ
Symbol	Frequency (%)				Pathway
	Amplification	Neutral	Deletion	Mutation
CASP8	25.4545	65.4545	9.09091	1.8	p53/cell cycle
CREB1	23.6364	67.2727	9.09091	1.8	PI3K/Akt
CDK6	49.0909	47.2727	3.63636	0	p53/cell cycle
FGFR2	36.3636	50.9091	12.7273	0	PI3K/Akt
KRAS	27.2727	58.1818	14.5455	5.5	PI3K/Akt
MDM2	21.8182	63.6364	14.5455	1.8	p53/cell cycle
TP53	5.45455	49.0909	45.4545	52.7	p53/cell cycle
SMAD4	10.9091	49.0909	40	3.6	p53/cell cycle
CCNE1	63.6364	30.9091	5.45455	0	p53/cell cycle
