# Supplementary material for: Characterization of genomic alterations and neoantigens and analysis of immune infiltration identified therapeutic and prognostic biomarkers in adenocarcinoma at the gastroesophageal junction
Source: Front Oncol. 2022 Nov 11;12:941868. doi: 10.3389/fonc.2022.941868 (PMC9691957; doi:10.3389/fonc.2022.941868)
Supplement: Supplementary Figure 1 — The landscape of somatic mutations and mutational signatures of ACGEJ. (A) Violin plots comparing tumor mutation burden differences across the two cohorts. (B, C) Box plots comparing tumor mutation burden in our ACGEJ samples with different Siewert types (B) or differentiation grades (C). (D) Comparison of distribution of non-synonymous TP53 somatic mutations between our tumor samples and TCGA/Tumor Portal samples. (E) Mutational spectra of our ACGEJ samples. P values were derived from Wilcoxon rank-sum tests; ****P< 0.0001; ns, not significant; G1: well differentiated; G2: moderately differentiated; G3: poorly differentiated or undifferentiated. [file DataSheet_1.zip › Suppl Table 9.xlsx]

## Sheet: Sheet1
Table S9. Characteristics of neoantigens in each sample.
Sample	Neoantigen	Indel	Missense	High affinity
GEJ101	229	40	189	52
GEJ114	244	40	204	71
GEJ117	231	1	230	70
GEJ122	172	2	170	54
GEJ134	188	16	172	42
GEJ144	227	18	209	58
GEJ146	170	33	137	42
GEJ147	289	24	265	84
GEJ150	130	0	130	27
GEJ152	185	9	176	47
GEJ155	127	19	108	26
GEJ158	170	44	126	39
GEJ168	268	10	258	74
GEJ169	296	47	249	83
GEJ170	314	97	217	71
GEJ172	245	2	243	70
GEJ173	77	6	71	13
GEJ174	152	4	148	35
GEJ176	282	17	265	76
GEJ180	204	36	168	53
GEJ183	394	112	282	89
GEJ184	239	60	179	62
GEJ185	197	0	197	52
GEJ186	224	47	177	66
GEJ188	306	35	271	102
GEJ191	365	21	344	112
GEJ194	190	19	171	38
GEJ197	411	152	259	124
GEJ199	412	82	330	94
GEJ202	645	76	569	166
GEJ203	206	30	176	57
GEJ204	417	22	395	129
GEJ205	288	26	262	84
GEJ206	174	24	150	57
GEJ207	532	52	480	167
GEJ209	223	19	204	61
GEJ211	417	24	393	99
GEJ214	80	0	80	26
GEJ215	144	14	130	36
GEJ216	179	18	161	54
GEJ217	127	8	119	34
GEJ218	339	36	303	113
GEJ223	502	42	460	133
GEJ224	262	4	258	66
GEJ225	289	66	223	77
GEJ227	269	17	252	83
GEJ231	246	18	228	73
GEJ232	90	4	86	23
GEJ234	275	16	259	79
GEJ235	205	0	205	53
GEJ238	236	50	186	67
GEJ239	195	9	186	58
GEJ45	297	107	190	78
GEJ62	275	17	258	79
GEJ98	158	31	127	30
